# Supplementary material for: Mortality Trends in Cancer of Unknown Primary Site in Serbia, 1990–2024: A Joinpoint Regression and Age–Period–Cohort Analysis
Source: Epidemiologia (Basel). 2026 Mar 2;7(2):37. doi: 10.3390/epidemiologia7020037 (PMC13010741; doi:10.3390/epidemiologia7020037)
Supplement: Supplementary file 1 [file epidemiologia-07-00037-s001.zip]

Archive with 1 entries (1 files):
- epidemiologia-4104189-supplementary.pdf
